# Supplementary material for: Long-Term Asymmetric Hearing Affects Cochlear Implantation Outcomes Differently in Adults with Pre- and Postlingual Hearing Loss
Source: PLoS One. 2015 Jun 4;10(6):e0129167. doi: 10.1371/journal.pone.0129167 (PMC4456415; doi:10.1371/journal.pone.0129167)
Supplement: S1 File — (XLSX) [file pone.0129167.s001.xlsx]

## Sheet: Data for PLOSone
ID	Gender	age	Group (CI placed in)	Onset	SRS pre-CI (aided)*	PTA CI ear	PTA contra ear	Duration of unilateral sound deprivation (in CI or non-CI ear, depending on group)	Duration bilateral significant hearing loss	Bimodal use	CI Side	SRS CI alone	SRS Daily listening
1	F	70	Better ear	Post-Lingual	NA	NA	NA	31	2	N	R	1.41142	1.41
2	F	59	Better ear	Pre-Lingual	20	98	98	32	19	N	L	1.90961	1.91
3	F	87	Better ear	Post-Lingual	0	125	125	66	3	N	R	2.88687	2.89
4	M	60	Better ear	Pre-Lingual	20	107	110	60	7	N	L	5.17643	5.18
5	F	75	Better ear	Post-Lingual	NA	100	110	40	8	N	L	5.17643	5.18
6	M	62	Better ear	Post-Lingual	NA	98	98	19	14	N	L	7.12921	7.13
7	F	28	Better ear	Pre-Lingual	0	106	110	28	5	N	R	9.60335	9.6
8	M	64	Better ear	Post-Lingual	0	118	125	22	10	N	L	10.0654	10.07
9	M	56	Better ear	Pre-Lingual	45	88	107	35	0	N	L	11.0549	11.05
10	F	32	Better ear	Pre-Lingual	0	125	125	29	28	N	R	16.2033	16.2
11	M	59	Better ear	Post-Lingual	NA	98	107	18	10	N	L	16.3298	16.33
12	M	65	Better ear	Post-Lingual	NA	110	110	26	2	N	R	16.3298	16.33
13	F	76	Better ear	Pre-Lingual	0	110	110	38	10	N	R	20.6323	20.63
14	F	74	Better ear	Post-Lingual	NA	NA	NA	52	4	N	R	25.5429	25.24
15	F	65	Better ear	Pre-Lingual	8	120	120	65	1	N	L	31.7154	31.72
16	F	37	Better ear	Pre-Lingual	0	120	112	37	1	N	L	31.7154	31.72
17	F	62	Better ear	Post-Lingual	0	123	123	53	1	N	L	33.0255	33.03
18	F	73	Better ear	Post-Lingual	42	123	123	61	1	N	L	37.0767	37.08
19	M	48	Better ear	Pre-Lingual	0	105	108	48	48	N	L	38.4623	38.46
20	M	53	Better ear	Pre-Lingual	0	108	103	30	1	Y	R	38.4623	79.87
21	M	75	Better ear	Post-Lingual	27	112	88	35	35	N	L	41.2765	41.28
22	F	78	Better ear	Post-Lingual	0	125	125	42	3	N	R	42.7016	42.7
23	M	48	Better ear	Post-Lingual	NA	80	110	21	1	N	R	43.1616	43.16
24	M	73	Better ear	Post-Lingual	12	110	113	31	8	N	L	48.4793	48.48
25	M	59	Better ear	Post-Lingual	NA	83	103	18	0	N	R	52.8046	52.8
26	M	82	Better ear	Post-Lingual	0	122	122	28	1	N	R	54.2891	54.29
27	M	63	Better ear	Post-Lingual	2	100	88	21	1	Y	L	55.7321	51.39
28	M	74	Better ear	Post-Lingual	NA	NA	NA	15	1	N	R	56.0104	56.01
29	F	79	Better ear	Post-Lingual	NA	110	113	39	0	N	R	56.0104	56.01
30	F	62	Better ear	Pre-Lingual	0	115	120	62	62	N	R	57.1676	57.17
31	M	37	Better ear	Pre-Lingual	0	118	125	37	4	N	R	61.4103	61.41
32	F	35	Better ear	Pre-Lingual	1	115	110	18	3	N	R	64.168	64.17
33	F	47	Better ear	Post-Lingual	0	110	115	31	10	N	R	68.1657	68.17
34	F	52	Better ear	Post-Lingual	5	107	117	29	3	Y	L	69.4554	NA
35	F	90	Better ear	Post-Lingual	9	103	120	15	3	N	L	71.9624	71.96
36	M	39	Better ear	Post-Lingual	0	98	123	35	2	N	R	73.1774	73.18
37	M	80	Better ear	Post-Lingual	0	108	110	20	10	N	L	75.5252	75.53
38	F	45	Better ear	Pre-Lingual	17	113	97	45	10	N	R	75.5252	75.53
39	M	76	Better ear	Post-Lingual	0	105	120	60	5	N	L	78.8288	78.83
40	M	51	Better ear	Post-Lingual	0	117	118	38	22	N	L	78.8288	78.83
41	M	27	Better ear	Pre-Lingual	0	88	120	27	3	N	R	79.8692	79.87
42	F	34	Better ear	Pre-Lingual	36	110	125	23	1	N	L	81.8558	81.86
43	F	41	Better ear	Post-Lingual	2	108	103	19	1	N	R	82.8013	82.8
44	M	24	Better ear	Pre-Lingual	0	115	121	23	8	N	L	83.7148	83.71
45	F	59	Better ear	Post-Lingual	24	102	103	35	3	Y	R	83.7148	NA
46	M	34	Better ear	Pre-Lingual	0	113	92	20	1	N	L	84.5962	84.6
47	F	36	Better ear	Pre-Lingual	37	123	117	36	1	N	R	89.2149	89.21
48	F	34	Better ear	Post-Lingual	0	83	125	31	2	N	R	92.7416	92.74
49	M	48	Poorer ear	Pre-Lingual	50	105	98	41	0	Y	L	0.924036	6.09
50	F	56	Poorer ear	Pre-Lingual	20	107	101	50	25	Y	R	1.14539	3.07
51	F	27	Poorer ear	Pre-Lingual	13	105	90	15	27	N	R	1.22245	1.22
52	F	59	Poorer ear	Pre-Lingual	80	110	103	54	0	Y	R	1.41142	NA
53	F	71	Poorer ear	Post-Lingual	NA	NA	NA	37	35	Y	L	1.46818	4.01
54	F	52	Poorer ear	Post-Lingual	NA	NA	NA	22	0	Y	R	1.72909	0.47
55	M	71	Poorer ear	Post-Lingual	NA	NA	NA	33	0	Y	R	1.72909	28.21
56	F	32	Poorer ear	Pre-Lingual	3	NA	NA	32	32	Y	R	2.27501	17.66
57	F	31	Poorer ear	Pre-Lingual	0	NA	NA	31	4	Y	L	2.91884	24.87
58	M	72	Poorer ear	Pre-Lingual	1	110	105	72	54	N	L	3.13562	3.14
59	M	24	Poorer ear	Pre-Lingual	9	120	95	24	24	Y	L	3.68638	NA
60	M	88	Poorer ear	Post-Lingual	35	120	98	30	0	Y	L	3.68638	55.73
61	M	51	Poorer ear	Pre-Lingual	0	122	107	51	51	Y	L	4.31381	5.41
62	M	76	Poorer ear	Post-Lingual	NA	NA	NA	38	0	Y	L	4.37388	20.63
63	F	46	Poorer ear	Pre-Lingual	0	122	118	15	46	Y	L	4.65843	3.69
64	F	44	Poorer ear	Pre-Lingual	0	110	108	34	39	N	L	4.65843	4.66
65	F	74	Poorer ear	Post-Lingual	54	113	107	40	0	Y	L	4.65843	NA
66	M	20	Poorer ear	Pre-Lingual	1	92	78	19	8	Y	L	5.02481	10.07
67	F	74	Poorer ear	Post-Lingual	NA	98	85	30	20	N	L	6.09185	6.09
68	F	59	Poorer ear	Post-Lingual	NA	NA	NA	15	44	N	R	6.68072	6.68
69	M	37	Poorer ear	Pre-Lingual	16	120	102	25	37	N	L	7.72694	7.73
70	M	69	Poorer ear	Post-Lingual	NA	93	110	21	5	N	L	8.29709	8.3
71	F	38	Poorer ear	Pre-Lingual	5	112	91	38	26	Y	L	9.31793	38.75
72	M	65	Poorer ear	Post-Lingual	NA	115	75	19	0	Y	L	9.60335	31
73	F	80	Poorer ear	Post-Lingual	24	NA	NA	39	5	Y	L	10.0654	NA
74	M	38	Poorer ear	Pre-Lingual	25	110	108	38	33	Y	L	10.7234	26.71
75	F	76	Poorer ear	Post-Lingual	NA	110	85	26	10	N	R	12.6573	12.66
76	F	27	Poorer ear	Pre-Lingual	10	120	110	27	1	N	L	14.4148	14.41
77	M	82	Poorer ear	Post-Lingual	NA	112	92	27	2	N	R	14.4148	14.41
78	F	40	Poorer ear	Pre-Lingual	27	125	110	40	1	Y	R	15.3248	30.43
79	F	37	Poorer ear	Pre-Lingual	88	88	82	19	0	Y	L	18.0565	87.05
80	M	70	Poorer ear	Post-Lingual	74	123	75	19	0	Y	L	18.0565	39.86
81	M	54	Poorer ear	Post-Lingual	54	125	82	45	0	Y	R	21.0748	35.71
82	F	29	Poorer ear	Pre-Lingual	32	108	92	23	0	Y	R	22.1432	39.86
83	M	88	Poorer ear	Pre-Lingual	33	125	110	35	0	Y	L	23.2419	11.41
84	F	76	Poorer ear	Post-Lingual	0	120	118	23	26	N	L	25.5275	25.53
85	F	35	Poorer ear	Pre-Lingual	0	107	108	17	21	Y	R	26.7129	68.17
86	M	76	Poorer ear	Post-Lingual	53	120	85	64	20	Y	L	27.9255	66.85
87	F	60	Poorer ear	Post-Lingual	2	118	110	21	21	Y	L	27.9255	NA
88	M	72	Poorer ear	Post-Lingual	NA	103	103	36	5	Y	L	28.2096	40.01
89	M	33	Poorer ear	Pre-Lingual	28	115	100	20	3	Y	R	29.1642	26.71
90	F	47	Poorer ear	Post-Lingual	NA	NA	NA	16	2	Y	R	30.8538	28.39
91	F	83	Poorer ear	Post-Lingual	21	125	93	36	13	Y	L	31.7154	NA
92	M	69	Poorer ear	Post-Lingual	32	113	103	16	0	Y	L	31.7154	48.48
93	F	60	Poorer ear	Post-Lingual	NA	130	109	38	0	Y	R	33.9115	56.01
94	F	31	Poorer ear	Pre-Lingual	0	120	118	20	11	N	R	35.7076	35.71
95	M	62	Poorer ear	Post-Lingual	21	110	102	45	2	Y	R	35.7076	68.17
96	M	86	Poorer ear	Post-Lingual	4	125	92	35	10	Y	L	37.0767	26.27
97	M	81	Poorer ear	Post-Lingual	31	85	95	20	1	Y	L	37.0767	NA
98	F	62	Poorer ear	Post-Lingual	97	112	97	42	0	Y	R	38.4623	42.7
99	M	49	Poorer ear	Pre-Lingual	91	85	73	35	0	Y	R	38.4623	NA
100	F	37	Poorer ear	Post-Lingual	0	120	112	26	18	Y	L	38.4623	37.08
101	F	81	Poorer ear	Post-Lingual	37	110	88	39	0	Y	L	42.7016	45.58
102	F	31	Poorer ear	Post-Lingual	3	110	98	15	2	N	L	45.5788	45.58
103	F	83	Poorer ear	Post-Lingual	26	125	110	35	1	Y	R	45.5788	64.17
104	F	73	Poorer ear	Post-Lingual	69	122	87	37	0	Y	L	47.027	87.8
105	F	82	Poorer ear	Post-Lingual	70	110	85	20	0	Y	L	48.4793	71.96
106	M	68	Poorer ear	Post-Lingual	15	108	82	20	3	Y	L	48.4793	54.29
107	M	77	Poorer ear	Post-Lingual	34	112	105	32	0	N	L	49.9335	49.93
108	M	59	Poorer ear	Post-Lingual	NA	NA	NA	23	10	N	R	50	50
109	F	66	Poorer ear	Post-Lingual	NA	110	93	15	0	Y	R	52.8046	52.8
110	F	56	Poorer ear	Pre-Lingual	4	122	113	35	15	N	R	52.8404	52.84
111	M	66	Poorer ear	Post-Lingual	NA	NA	NA	18	5	Y	L	52.8472	79.43
112	M	64	Poorer ear	Post-Lingual	NA	NA	NA	23	9	Y	L	54.2662	52.85
113	M	47	Poorer ear	Post-Lingual	25	110	100	34	1	Y	R	55.7321	55.73
114	M	69	Poorer ear	Post-Lingual	2	120	113	34	5	N	L	57.1676	57.17
115	F	42	Poorer ear	Pre-Lingual	37	120	102	15	0	Y	L	57.1676	NA
116	M	39	Poorer ear	Pre-Lingual	5	100	103	35	5	N	R	61.4103	61.41
117	M	67	Poorer ear	Post-Lingual	96	125	53	39	0	Y	L	62.7974	77.76
118	M	82	Poorer ear	Post-Lingual	2	120	118	16	6	Y	L	64.168	NA
119	M	62	Poorer ear	Post-Lingual	NA	110	110	35	1	N	R	65.2788	65.28
120	M	63	Poorer ear	Post-Lingual	NA	110	87	25	0	Y	R	65.2788	70.39
121	F	75	Poorer ear	Post-Lingual	78	92	88	19	0	Y	L	65.5206	65.52
122	F	68	Poorer ear	Post-Lingual	1	110	107	20	10	N	L	65.5206	65.52
123	M	70	Poorer ear	Post-Lingual	85	120	72	22	0	Y	L	65.5206	76.53
124	M	68	Poorer ear	Post-Lingual	40	115	105	24	0	Y	R	66.8537	66.85
125	F	31	Poorer ear	Post-Lingual	NA	112	92	21	2	Y	L	67.8778	67.88
126	F	51	Poorer ear	Post-Lingual	3	107	112	17	10	N	R	68.1657	68.17
127	M	50	Poorer ear	Post-Lingual	23	97	73	47	1	Y	L	68.1657	68.17
128	F	42	Poorer ear	Post-Lingual	0	108	85	19	0	Y	R	69.4554	69.46
129	F	52	Poorer ear	Post-Lingual	NA	100	63	23	2	N	L	71.6145	71.61
130	F	53	Poorer ear	Post-Lingual	65	125	108	25	0	Y	R	73.1774	73.18
131	F	74	Poorer ear	Post-Lingual	82	108	63	31	0	Y	L	74.3653	74.37
132	F	45	Poorer ear	Post-Lingual	NA	112	118	15	0	N	L	75.1295	75.13
133	F	54	Poorer ear	Post-Lingual	80	125	88	23	0	Y	L	76.6562	76.66
134	F	47	Poorer ear	Post-Lingual	0	122	122	26	25	N	R	76.6562	76.66
135	F	71	Poorer ear	Post-Lingual	71	105	90	20	0	Y	R	77.7577	66.85
136	F	74	Poorer ear	Post-Lingual	52	122	112	23	0	Y	L	79.8692	79.87
137	M	69	Poorer ear	Pre-Lingual	54	125	88	45	0	Y	L	81.8558	NA
138	M	73	Poorer ear	Post-Lingual	37	125	120	43	3	N	R	82.8013	82.8
139	F	80	Poorer ear	Post-Lingual	52	113	103	27	1	Y	L	83.7148	NA
140	M	66	Poorer ear	Post-Lingual	98	112	65	45	0	Y	L	83.7148	85.45
141	M	59	Poorer ear	Post-Lingual	7	123	90	20	5	Y	L	84.5962	NA
142	M	66	Poorer ear	Post-Lingual	56	125	108	16	0	Y	L	86.2626	91.68
143	F	56	Poorer ear	Post-Lingual	50	112	98	15	3	Y	L	86.2626	NA
144	M	39	Poorer ear	Post-Lingual	88	125	85	16	0	Y	R	87.8014	NA
145	M	74	Poorer ear	Post-Lingual	22	118	110	21	9	N	L	87.8014	87.8
146	M	46	Poorer ear	Post-Lingual	37	95	88	18	0	N	R	92.7416	92.74
* NA SRS: the client could not perform the standard speech recognition tests
